# Supplementary material for: A meta-analysis to examine whether nitrification inhibitors work through selectively inhibiting ammonia-oxidizing bacteria
Source: Front Microbiol. 2022 Jul 19;13:962146. doi: 10.3389/fmicb.2022.962146 (PMC9343776; doi:10.3389/fmicb.2022.962146)
Supplement: Supplementary file 1 [file Table_1.xlsx]

## Sheet: Sheet1
Table S1. A List of the studies used in meta-analyses
						amoA				Categories
Study	w	N2OXt/Xc	lnXt/Xc	NH4+Xt/Xc	lnXt/Xc	AOBXt/Xc	lnXt/Xc	AOAXt/Xc	lnXt/Xc	Soil texture	Soil pH	N fertilizer type	N application rate（kg N ha-1）	NIs type	Soil moisture (WFPS and WHC)	Temperature (℃)	SOM (g kg-1)
Barrena et al., 2017	1.5	0.8296	-0.186812			80.43	4.38739			coarse	6＜≤8	ammonium fertilizer	＞150	DMPP	≤40%	≤20	17.2
Barrena et al., 2017	1.5	0.5773	-0.549393			84.91	4.44159			coarse	6＜≤8	ammonium fertilizer	＞150	DMPP	≤40%	≤20	17.2
Barrena et al., 2017	1.5	0.553	-0.592397			21.05	3.0469			coarse	6＜≤8	ammonium fertilizer	＞150	DMPP	≥80%	≤20	17.2
Barrena et al., 2017	1.5	0.7665	-0.265921			17.86	2.88256			coarse	6＜≤8	ammonium fertilizer	＞150	DMPP	≥80%	≤20	17.2
Cui et al., 2013	2	0.0476	-3.04492	16.2921	2.79068	0.124	-2.08747	1.9721	0.679099		＞8	urea	100＜≤150	NP	40%-60%	20＜≤25	16.46
Cui et al., 2013	2	0.7132	-0.337993	1.2674	0.236968	0.4291	-0.846065	1.1309	0.123014		≤6	urea	100＜≤150	NP	40%-60%	20＜≤25	20.8
Cui et al., 2013	2	0.3629	-1.01363	2.8805	1.05796	0.2159	-1.53294	1.4126	0.345432		6＜≤8	urea	100＜≤150	NP	40%-60%	20＜≤25	19.86
Di et al., 2014	2	1.0588	0.0571362	1.0388	0.0380662	n.s		n.s		coarse	≤6	urea	＞150	DCD	40%-60%	≤20	69.65
Di et al., 2014	2	0.35	-1.04982	1.3998	0.336329	0.3538	-1.03902	0.7292	-0.315807	coarse	≤6	urea	＞150	DCD	60%-80%	≤20	69.65
Di et al., 2014	2	0.56	-0.579818	3.1171	1.1369	0.6758	-0.391858	1.7603	0.565484	coarse	≤6	urea	＞150	DCD	≥80%	≤20	69.65
Fan et al., 2019	1.5	0.1159	-2.15503	2.9381	1.07776	0.1971	-1.62404	1.4297	0.357465		＞8	urea	100＜≤150	DMPP	≤40%	20＜≤25	14.24
Fan et al., 2019	1.5	0.2855	-1.25351	3.8977	1.36039	0.3929	-0.9342	1.1754	0.161609		6＜≤8	urea	100＜≤150	DMPP	≤40%	20＜≤25	28.015
Fan et al., 2019	1.5	0.1405	-1.96255	2.2552	0.813239	0.5268	-0.640934	1.5125	0.413764		6＜≤8	urea	100＜≤150	DMPP	≤40%	20＜≤25	22.7223
Fan et al., 2019	1.5	0.6198	-0.478358	0.8689	-0.140527	0.7683	-0.263575	0.8104	-0.210227		≤6	urea	100＜≤150	DMPP	≤40%	20＜≤25	24.3084
Dai et al., 2013	2	0.43	-0.84397			0.7675	-0.264617	1.0613	0.0594946	coarse	≤6	urea	≤100	DCD		≤20
Dai et al., 2013	2	0.48	-0.733969			0.4828	-0.728153	1.2685	0.237835	coarse	≤6	organic fertilizer	＞150	DCD		≤20
Dai et al., 2013	2	0.31	-1.17118			0.4137	-0.882614	1.09	0.0861777	coarse	≤6	organic fertilizer	＞150	DCD		≤20
Chen et al., 2019	1.5	0.0466	-3.06615	2.2137	0.794665	0.1071	-2.23399	1.2717	0.240355		＞8	urea	＞150	DMPP	40%-60%	20＜≤25	14.2402
Chen et al., 2019	1.5	0.6384	-0.44879	1.4505	0.371908	0.3876	-0.947781	1.4891	0.398172		＞8	urea	＞150	DMPP	40%-60%	20＜≤25	14.2402
Gong et al., 2013	6			9.8915	2.29168	0.1732	-1.75331	0.9691	-0.0313875	medium	6＜≤8	urea	＞150	DCD	60%-80%	≤20	16.5504
Gong et al., 2013	6			7.6034	2.0286	0.3439	-1.0674	1.0828	0.0795503	medium	6＜≤8	urea	＞150	DMPP	60%-80%	≤20	16.5504
Gong et al., 2013	6			5.5738	1.71808	0.3068	-1.18156	1.1923	0.175884	medium	6＜≤8	urea	＞150	DCD	60%-80%	≤20	19.826
Gong et al., 2013	6			2.9157	1.07011	0.2524	-1.37674	1.1434	0.134006	medium	6＜≤8	urea	＞150	DMPP	60%-80%	≤20	19.826
Zhou et al., 2018	6			1.6611	0.50748	0.9666	-0.0339705	0.9289	-0.0737542		6＜≤8	urea	＞150	DMPP	≥80%	20＜≤25	0.0218
Zhou et al., 2018	6			1.5073	0.41032	0.9832	-0.0169427	0.9189	-0.084578		6＜≤8		≤100	DMPP	≥80%	20＜≤25	0.0218
Duan et al., 2019	1.5	0.2606	-1.34477			0.8045	-0.217534	1.0381	0.0373921	fine	6＜≤8	urea	＞150	CP		≤20	32.4112
Duan et al., 2019	1.5	0.8793	-0.128629			0.9762	-0.0240878	0.9534	-0.0477207	fine	6＜≤8	urea	＞150	BNI		≤20	32.4112
Duan et al., 2019	1.5	0.4976	-0.697959			0.8476	-0.165346	1.0699	0.0675652	fine	6＜≤8	both	＞150	CP		≤20	32.4112
Duan et al., 2019	1.5	0.3211	-1.136			1.0285	0.0281014	0.9825	-0.0176549	fine	6＜≤8	both	＞150	BNI		≤20	32.4112
Liu et al., 2017	2	0.454	-0.789658	2	0.693147	0.654	-0.424648	0.6212	-0.476102	coarse	≤6	ammonium fertilizer	100＜≤150	C2H2	60%-80%	20＜≤25	106.888
Liu et al., 2017	2	0.624	-0.471605	1.5532	0.440317	n.s		0.7006	-0.355818	coarse	≤6	ammonium fertilizer	100＜≤150	C2H2	60%-80%	20＜≤25	89.648
Liu et al., 2017	2	0.714	-0.336872	2	0.693147	0.7849	-0.242199	0.9218	-0.081427	coarse	6＜≤8	ammonium fertilizer	100＜≤150	C2H2	60%-80%	20＜≤25	96.544
Liu et al., 2017	2	0.551	-0.59602	1.286	0.251537	n.s		0.4602	-0.776094	coarse	6＜≤8	ammonium fertilizer	100＜≤150	C2H2	60%-80%	20＜≤25	13.792
Liu et al., 2017	2	0.9037	-0.101258	1.53	0.425268	0.8221	-0.195893	0.5992	-0.51216	coarse	≤6	ammonium fertilizer	100＜≤150	C2H2	40%-60%	≤20	106.888
Liu et al., 2017	2	0.133	-2.01741	1.742	0.555034	0.9	-0.105361	0.6994	-0.357532	coarse	≤6	ammonium fertilizer	100＜≤150	C2H2	60%-80%	≤20	106.888
Liu et al., 2017	2	0.62	-0.478036	2	0.693147	0.7328	-0.310882	0.7257	-0.320619	coarse	≤6	ammonium fertilizer	100＜≤150	C2H2	40%-60%	20＜≤25	106.888
Liu et al., 2017	2	0.893	-0.113169	1.694	0.527093	0.5525	-0.593302	0.8436	-0.170077	coarse	≤6	ammonium fertilizer	100＜≤150	C2H2	60%-80%	20＜≤25	106.888
Liu et al., 2017	2	0.315	-1.15518	1.803	0.589452	0.5446	-0.607704	0.5236	-0.647027	coarse	≤6	ammonium fertilizer	100＜≤150	C2H2	40%-60%	>25	106.888
Liu et al., 2017	2	0.785	-0.242072	1.628	0.487352	1.1212	0.1144	1.1387	0.129887	coarse	≤6	ammonium fertilizer	100＜≤150	C2H2	60%-80%	>25	106.888
Kou et al., 2015	1.5	0.6404	-0.445662	1.2849	0.250681	0.8072	-0.214184	0.9807	-0.0194887		＞8	both	＞150	DCD	40%-60%	20＜≤25	58.616
Kou et al., 2015	1.5	0.84	-0.174353	1.9095	0.646841	0.5672	-0.567043	0.9084	-0.0960705		＞8	both	＞150	DCD	60%-80%	20＜≤25	58.616
Kou et al., 2015	1.5	0.0465	-3.0683	1.8583	0.619662	0.1578	-1.84643	0.932	-0.0704225		＞8	both	＞150	DMPP	40%-60%	20＜≤25	58.616
Kou et al., 2015	1.5	0.0054	-5.22136	1.4132	0.345857	0.4357	-0.830801	1.008	0.00796817		＞8	both	＞150	DMPP	60%-80%	20＜≤25	58.616
Cassman et al., 2019	2					0.4866	-0.720313				≤6	urea	100＜≤150	DCD		20＜≤25
Cassman et al., 2019	2					0.0481	-3.03447				≤6	urea	100＜≤150	DMPP		20＜≤25
Soares et al., 2016	0	0.06	-2.81341	0.7545	-0.2817	0.1004	-2.29859	1.3371	0.290503		≤6	urea	100＜≤150	DCD		20＜≤25
Soares et al., 2016	0	0.03	-3.50656	0.6524	-0.427097	0.0823	-2.49738	1.16	0.14842		≤6	urea	100＜≤150	DMPP		20＜≤25
Bai et al., 2012	3	0.309	-1.17441	1.1934	0.176806	1.8	0.587787	1.5446	0.434765	medium	≤6	urea	＞150	DCD	40%-60%	20＜≤25	18.2744
Bai et al., 2012	3	0.241	-1.42296	1.0966	0.0922145	1.05	0.0487902	1.1748	0.161098	medium	≤6	urea	＞150	DMPP	40%-60%	20＜≤25	18.2744
Bai et al., 2012	3	0.459	-0.778705			1.4091	0.342951	1.7108	0.536961	medium	≤6	urea	＞150	DCD	60%-80%	20＜≤25	18.2744
Bai et al., 2012	3	0.293	-1.22758			0.6818	-0.383019	1.3133	0.272543	medium	≤6	urea	＞150	DMPP	60%-80%	20＜≤25	18.2744
Bai et al., 2012	3	0.425	-0.855666	1.28	0.24686	2	0.693147	1.3333	0.287657	medium	＞8	urea	＞150	DCD	40%-60%	20＜≤25	14.9988
Bai et al., 2012	3	0.145	-1.93102	1.4708	0.385806	n.s		1.359	0.306749	medium	＞8	urea	＞150	DMPP	40%-60%	20＜≤25	14.9988
Bai et al., 2012	3	0.944	-0.0576291			0.5455	-0.606052	n.s		medium	＞8	urea	＞150	DCD	60%-80%	20＜≤25	14.9988
Bai et al., 2012	3	0.333	-1.09961			0.3636	-1.0117	1.0926	0.0885602	medium	＞8	urea	＞150	DMPP	60%-80%	20＜≤25	14.9988
Bai et al., 2012	3	0.709	-0.3439							coarse	6＜≤8	urea	＞150	DCD	40%-60%	20＜≤25	37.5832
Bai et al., 2012	3	0.571	-0.560366							coarse	6＜≤8	urea	＞150	DMPP	40%-60%	20＜≤25	37.5832
Bai et al., 2012	3	1.122	0.115113							coarse	6＜≤8	urea	＞150	DCD	60%-80%	20＜≤25	37.5832
Bai et al., 2012	3	0.469	-0.757153							coarse	6＜≤8	urea	＞150	DCD	60%-80%	20＜≤25	37.5832
Duan et al., 2016	1.5	0.9032	-0.101811	41.2683	3.72009	0.75	-0.287682	1.0889	0.085168	coarse	≤6	ammonium fertilizer	≤100	DMPP	40%-60%	≤20
Duan et al., 2016	1.5			121.667	4.80129	1.1169	0.110557	0.5471	-0.603124	coarse	≤6	ammonium fertilizer	≤100	DMPP	40%-60%	≤20
Duan et al., 2016	1.5	0.9486	-0.0527681	16.7066	2.8158	1.1467	0.136888	1.0381	0.0373921	coarse	≤6	ammonium fertilizer	≤100	DMPP	40%-60%	≤20
Duan et al., 2016	1.5					1.5075	0.410453	1.1518	0.141326	coarse	≤6	ammonium fertilizer	≤100	DMPP	40%-60%	≤20
Shi et al., 2016a	1.5			n.s		0.687	-0.375421	0.6619	-0.412641	coarse	≤6	ammonium fertilizer	＞150	DMPP	60%-80%	20＜≤25	59.6
Shi et al., 2016a	1.5			2.2465	0.809373	0.5782	-0.547835	0.8597	-0.151172	coarse	6＜≤8	ammonium fertilizer	＞150	DMPP	60%-80%	20＜≤25	31.1
Shi et al., 2016a	1.5	0.8056	-0.216168	1.1983	0.180904					coarse	≤6	ammonium fertilizer	＞150	DMPP	40%-60%	20＜≤25	59.6
Shi et al., 2016a	1.5	0.5564	-0.586268	6.3333	1.84582					coarse	6＜≤8	ammonium fertilizer	＞150	DMPP	40%-60%	20＜≤25	31.1
Shi et al., 2016a	1.5			n.s						coarse	≤6	ammonium fertilizer	＞150	DMPP	40%-60%	20＜≤25	59.6
Shi et al., 2016a	1.5			n.s						coarse	6＜≤8	ammonium fertilizer	＞150	DMPP	40%-60%	20＜≤25	31.1
Shi et al., 2016a	1.5					0.3858	-0.952436	1.1056	0.100388	coarse	≤6	ammonium fertilizer	＞150	DMPP	40%-60%	20＜≤25	59.6
Shi et al., 2016a	1.5					0.4579	-0.781104	n.s		coarse	6＜≤8	ammonium fertilizer	＞150	DMPP	40%-60%	20＜≤25	31.1
Li et al., 2021	1.5	0.604	-0.504181			0.7158	-0.334354	1.1914	0.175129		6＜≤8	urea	100＜≤150	DMPP		≤20	44.4792
Zhou et al., 2020	1.5	0.0448	-3.10555	2.1407	0.761133	0.0401	-3.21638	0.9807	-0.0194887	medium	6＜≤8	urea	＞150	DCD	40%-60%	>25
Zhou et al., 2020	1.5	0.0158	-4.14775	2.0494	0.717547	0.0455	-3.09004	1.0102	0.0101483	medium	6＜≤8	urea	＞150	DMPP	40%-60%	>25
Zhou et al., 2020	1.5	0.0637	-2.75357	1.5966	0.467876	0.2859	-1.25211	1.0208	0.0205866	medium	6＜≤8	urea	＞150	nitrapyrin	40%-60%	>25
Zhou et al., 2020	1.5	0.471	-0.752897	1.2064	0.187641	0.0346	-3.3639	1.0325	0.031983	medium	≤6	urea	＞150	DCD	40%-60%	>25
Zhou et al., 2020	1.5	0.2815	-1.26762	1.1309	0.123014	0.0397	-3.2264	1.211	0.191446	medium	≤6	urea	＞150	DMPP	40%-60%	>25
Zhou et al., 2020	1.5	0.3229	-1.13041	1.0622	0.0603422	0.0753	-2.58628	1.0325	0.031983	medium	≤6	urea	＞150	nitrapyrin	40%-60%	>25
Zhou et al., 2020	1.5	0.0713	-2.64086	1.7904	0.582439	0.3807	-0.965744	0.8485	-0.164285	medium	6＜≤8	urea	＞150	DCD	40%-60%	>25
Zhou et al., 2020	1.5	0.0688	-2.67655	1.6719	0.513961	0.4944	-0.70441	1.0312	0.0307232	medium	6＜≤8	urea	＞150	DMPP	40%-60%	>25
Zhou et al., 2020	1.5	0.0819	-2.50226	1.4351	0.361235	0.4176	-0.873231	1.092	0.0880109	medium	6＜≤8	urea	＞150	nitrapyrin	40%-60%	>25
Liu et al., 2020	1.5	1.897	0.640274	1.513	0.414094	0.8968	-0.108922	1.2375	0.213093	medium	6＜≤8	urea	100＜≤150	DMPP		>25	13.0679
Liu et al., 2020	1.5	1.908	0.646056	2.039	0.712459	0.854	-0.157824	1.3719	0.316197	medium	6＜≤8	urea	＞150	DMPP		>25	13.0679
Liu et al., 2020	1.5	1.966	0.676001	2.351	0.854841	0.5258	-0.642834	1.8962	0.639852	medium	6＜≤8	urea	＞150	DMPP		>25	13.0679
Fu et al., 2018	1.5			1.4176	0.348965	0.9367	-0.0653922	0.9724	-0.027988		6＜≤8	ammonium fertilizer	100＜≤150	DCD	40%-60%	20＜≤25
Fu et al., 2018	1.5			0.6242	-0.471284						6＜≤8	ammonium fertilizer	100＜≤150	c-PTiO	40%-60%	20＜≤25
Fu et al., 2018	1.5			1.556	0.442118	0.9807	-0.0194887	0.9147	-0.0891591		6＜≤8	ammonium fertilizer	100＜≤150	*ClO3	40%-60%	20＜≤25
Fu et al., 2018	1.5			1.3449	0.29632	0.8712	-0.137884	0.9233	-0.0798011		6＜≤8	ammonium fertilizer	100＜≤150	DCD	40%-60%	20＜≤25
Fu et al., 2018	1.5			1.023	0.0227395						6＜≤8	ammonium fertilizer	100＜≤150	c-PTiO	40%-60%	20＜≤25
Fu et al., 2018	1.5			1.3449	0.29632	0.9436	-0.0580529	n.s			6＜≤8	ammonium fertilizer	100＜≤150	*ClO3	40%-60%	20＜≤25
Fu et al., 2018	1.5			1.2162	0.195731	0.851	-0.161343	0.9738	-0.0265493		6＜≤8	ammonium fertilizer	100＜≤150	DCD	40%-60%	20＜≤25
Fu et al., 2018	1.5			1.2637	0.234044						6＜≤8	ammonium fertilizer	100＜≤150	c-PTiO	40%-60%	20＜≤25
Fu et al., 2018	1.5			0.8914	-0.114962	0.9443	-0.0573114	0.7803	-0.248077		6＜≤8	ammonium fertilizer	100＜≤150	*ClO3	40%-60%	20＜≤25
Guo et al., 2014	1.5			1.0279	0.0275179	n.s		0.4693	-0.756513	coarse	≤6	urea	＞150	DCD	≥80%	≤20	43.962
Guo et al., 2014	1.5			1.0417	0.040854	n.s		1.0359	0.0352706	coarse	≤6	urea	＞150	DCD	≥80%	≤20	43.962
Guo et al., 2014	1.5			0.9537	-0.0474061	n.s		0.8943	-0.111714	coarse	≤6	urea	＞150	DCD	≥80%	≤20	43.962
Guo et al., 2014	1.5			0.9431	-0.058583	n.s		0.9366	-0.065499	coarse	≤6	urea	＞150	DCD	≥80%	≤20	43.962
Guo et al., 2014	1.5			0.8656	-0.144332	n.s		0.9197	-0.0837077	coarse	≤6	urea	＞150	DCD	≥80%	≤20	43.962
Guo et al., 2014	1.5			0.855	-0.156654	0.0455	-3.09004	0.3615	-1.01749	coarse	≤6	urea	＞150	DCD	≥80%	≤20	43.962
Lan et al., 2018	2	0.7368	-0.305439	1.266	0.235862	1.3581	0.306087	n.s		coarse	≤6	ammonium fertilizer	＞150	DMPP	40%-60%	≤20	79
Lan et al., 2018	2	0.7895	-0.236355	1.3624	0.309248	1.5484	0.437222	0.2993	-1.20631	coarse	≤6	ammonium fertilizer	＞150	3M+TZ	40%-60%	≤20	79
Lan et al., 2018	2	0.9123	-0.0917864	1.3169	0.27528	1.1453	0.135667	0.5752	-0.553037	coarse	≤6	ammonium fertilizer	＞150	DCD	40%-60%	≤20	79
Lan et al., 2018	2	0.6529	-0.426331	n.s		0.7069	-0.346866	0.8943	-0.111714	coarse	≤6	ammonium fertilizer	＞150	DMPP	40%-60%	≤20	100
Lan et al., 2018	2	0.7521	-0.284886	n.s		0.9713	-0.0291199	0.8763	-0.132047	coarse	≤6	ammonium fertilizer	＞150	3M+TZ	40%-60%	≤20	100
Lan et al., 2018	2	0.752	-0.285019	n.s		1.023	0.0227395	0.916	-0.0877389	coarse	≤6	ammonium fertilizer	＞150	DCD	40%-60%	≤20	100
Lan et al., 2018	2	0.7879	-0.238384	1.0767	0.0739008	0.453	-0.791863	1.3365	0.290054	coarse	≤6	ammonium fertilizer	＞150	DMPP	40%-60%	20＜≤25	79
Lan et al., 2018	2	0.7348	-0.308157	1.017	0.0168571	0.3723	-0.988055	0.8578	-0.153384	coarse	≤6	ammonium fertilizer	＞150	3M+TZ	40%-60%	20＜≤25	79
Lan et al., 2018	2	0.9545	-0.0465676	1.0253	0.0249853	0.3212	-1.13569	0.9313	-0.0711738	coarse	≤6	ammonium fertilizer	＞150	DCD	40%-60%	20＜≤25	79
Lan et al., 2018	2	0.5987	-0.512995	0.8729	-0.135934	0.8761	-0.132275	0.8009	-0.222019	coarse	≤6	ammonium fertilizer	＞150	DMPP	40%-60%	20＜≤25	100
Lan et al., 2018	2	0.7325	-0.311292	0.9004	-0.104916	n.s		0.7212	-0.326839	coarse	≤6	ammonium fertilizer	＞150	3M+TZ	40%-60%	20＜≤25	100
Lan et al., 2018	2	0.5987	-0.512995	1.2772	0.24467	0.7532	-0.283424	0.8982	-0.107363	coarse	≤6	ammonium fertilizer	＞150	DCD	40%-60%	20＜≤25	100
Lan et al., 2018	2	0.7461	-0.292896	1.1299	0.122129	0.7569	-0.278524	1.0244	0.0241071	coarse	≤6	ammonium fertilizer	＞150	DMPP	40%-60%	20＜≤25	79
Lan et al., 2018	2	0.785	-0.242072	1.1104	0.10472	0.9456	-0.0559356	1.1983	0.180904	coarse	≤6	ammonium fertilizer	＞150	3M+TZ	40%-60%	>25	79
Lan et al., 2018	2	0.8834	-0.123977	1.0269	0.0265446	0.9656	-0.0350056	1.0991	0.0944917	coarse	≤6	ammonium fertilizer	＞150	DCD	40%-60%	>25	79
Lan et al., 2018	2	0.73	-0.314711	1.144	0.134531	0.6226	-0.473851	1.3264	0.282469	coarse	≤6	ammonium fertilizer	＞150	DMPP	40%-60%	>25	100
Lan et al., 2018	2	n.s		1.0853	0.0818564	0.8366	-0.178409	1.0924	0.0883771	coarse	≤6	ammonium fertilizer	＞150	3M+TZ	40%-60%	>25	100
Lan et al., 2018	2	0.7617	-0.272203	1.163	0.151003	0.5564	-0.586268	1.2489	0.222263	coarse	≤6	ammonium fertilizer	＞150	DCD	40%-60%	>25	100
Li et al., 2019a	2	0.65	-0.430783	1.2353	0.211314	0.5918	-0.524587	0.9899	-0.0101514		6＜≤8	urea	＞150	DMPP	40%-60%	20＜≤25	23.1
Li et al., 2019a	2	0.29	-1.23787	1.1667	0.154179	0.5868	-0.533071	0.9247	-0.0782859		6＜≤8	urea	＞150	DMPP	40%-60%	20＜≤25	25.9
Tao et al., 2021	3	0.399	-0.918794			0.5382	-0.619525	1.05	0.0487902	coarse	＞8	both	＞150	CP	40%-60%	20＜≤25	13
Tao et al., 2021	3	0.3276	-1.11596			0.3155	-1.1536	0.9734	-0.0269602	coarse	＞8	both	＞150	CP	40%-60%	>25	13
Robinson et al., 2014a		0.8628	-0.147572	0.72	-0.328504					medium	6＜≤8	urea	＞150	DCD
Robinson et al., 2014a		0.3537	-1.03931	0.35	-1.04982					medium		urea	＞150	DCD
Robinson et al., 2014a		0.643	-0.441611	0.58	-0.544727					medium	6＜≤8	urea	＞150	DCD
Elrys et al., 2020	1.5	0.3465	-1.05987	3.3894	1.22065	0.7236	-0.323517	n.s		coarse	＞8	urea	＞150	DCD	40%-60%	20＜≤25	14.1
Elrys et al., 2020	1.5	0.0694	-2.66787	14.5208	2.67558	0.2329	-1.45715	n.s		coarse	6＜≤8	urea	＞150	DCD	40%-60%	20＜≤25	16.7
Elrys et al., 2020	1.5			1.5178	0.417262	0.4583	-0.780231	n.s		coarse	＞8	urea	＞150	DCD	40%-60%	20＜≤25	17.9
Elrys et al., 2020	1.5	0.2235	-1.49834	1.2881	0.253168	0.4538	-0.790099	n.s		coarse	＞8	urea	＞150	DCD	40%-60%	20＜≤25	13.9
Elrys et al., 2020	1.5	0.1847	-1.68902	1.1771	0.163054	0.7393	-0.302051	1.0881	0.0844331	coarse	＞8	urea	＞150	DCD	40%-60%	20＜≤25	8.27
Elrys et al., 2020	1.5	0.6955	-0.363124	1.3467	0.297657	0.6975	-0.360253	1.0718	0.0693395	coarse	＞8	urea	＞150	DCD	40%-60%	20＜≤25	11.6
Robinson et al., 2014b	2	0.273	-1.29828			0.5136	-0.666311	0.8916	-0.114738	medium	≤6	urea	≤100	DCD	≤40%	≤20
Robinson et al., 2014b	2	0.2114	-1.554			0.52	-0.653926	1.024	0.0237165	medium	≤6	urea	≤100	DCD	≤40%	≤20
Robinson et al., 2014b	2	0.1509	-1.89114			0.5021	-0.688956	1.1232	0.116182	medium	≤6	urea	≤100	DCD	≤40%	≤20
Nair et al., 2021	1.5	0.256	-1.36258							coarse	≤6	organic fertilizer	100＜≤150	DMPP	40%-60%	≤20	23
Nair et al., 2021	1.5	0.6615	-0.413245							coarse	≤6	organic fertilizer	100＜≤150	DMPP	40%-60%	≤20	23
Nair et al., 2021	6	0.9372	-0.0648586							coarse	≤6	organic fertilizer	100＜≤150	DMPP	40%-60%	≤20	22.1
Nair et al., 2021	6	0.5512	-0.595658							coarse	6＜≤8	organic fertilizer	100＜≤150	DMPP	40%-60%	≤20	22.1
Nair et al., 2021	6	0.6499	-0.430937	10.134	2.3159	0.0064	-5.05146	0.8708	-0.138343	coarse	6＜≤8	organic fertilizer	≤100	DMPP	≤40%	≤20	22.1
Nair et al., 2021	6	0.5324	-0.63036	10.8734	2.38632	0.0446	-3.11002	0.6344	-0.455076	coarse	6＜≤8	both	＞150	DMPP	≤40%	≤20	22.1
Nair et al., 2021	6	0.3717	-0.989668	1.6131	0.478158	0.0596	-2.8201	0.7804	-0.247949	coarse	≤6	organic fertilizer	≤100	DMPP	≤40%	≤20	22.1
Nair et al., 2021	6	0.211	-1.5559	1.4822	0.393527	0.1159	-2.15503	0.8905	-0.115972	coarse	≤6	both	＞150	DMPP	≤40%	≤20	22.1
Morales et al., 2015	2	0.7518	-0.285285	1.2966	0.259745					coarse	6＜≤8	organic fertilizer	＞150	DCD		20＜≤25
Morales et al., 2015	2	0.587	-0.53273	1.2126	0.192767					coarse	6＜≤8	organic fertilizer	＞150	DCD		20＜≤25
Morales et al., 2015	2	0.9074	-0.0971719	1.2515	0.224343					coarse	6＜≤8	organic fertilizer	＞150	DCD		20＜≤25
Wakelin et al., 2013	2	0.561	-0.578034	1.477	0.390013	n.s				coarse	6＜≤8	organic fertilizer	＞150	DCD		≤20
Wakelin et al., 2013	2	n.s		2.4447	0.893922	0.5347	-0.626049			coarse	6＜≤8	organic fertilizer	＞150	DCD		≤20
Fuertes-Mendizábal et al., 2019	2	0.1026	-2.27692	1.241	0.215918	0.1242	-2.08586			coarse	≤6	ammonium fertilizer	＞150	DMPP	≤40%	≤20
Fuertes-Mendizábal et al., 2019	2	0.2865	-1.25002	1.5443	0.434571	0.3161	-1.1517			coarse	≤6	ammonium fertilizer	＞150	DMPP	≥80%	≤20
Wang et al., 2016	1.5	0.1331	-2.01665	2.1648	0.772328	0.5888	-0.529669	1.4836	0.394472	coarse	6＜≤8	urea	＞150	DCD	40%-60%	>25
Wang et al., 2016	1.5	0.0673	-2.6986	2.5212	0.924735	0.2865	-1.25002	1.3852	0.325845	coarse	6＜≤8	urea	＞150	C2H2	40%-60%	>25
Zhang et al., 2019	3	0.2657	-1.32539	1.079	0.0760347	0.3849	-0.954772	0.7606	-0.273648	coarse	≤6	ammonium fertilizer	100＜≤150	DMPP	40%-60%	>25
Zhang et al., 2019	3	0.1992	-1.61345	1.1134	0.107418	0.2433	-1.41346	0.7932	-0.23168	coarse	≤6	ammonium fertilizer	100＜≤150	DMPP	60%-80%	>25
Yang et al., 2021	1.5	0.7985	-0.22502	2.139	0.760338	0.7153	-0.335053	1.2132	0.193261	coarse	＞8	ammonium fertilizer	≤100	DMPP	60%-80%	≤20
Yang et al., 2021	1.5	0.6486	-0.432939	2.1685	0.774036	0.5966	-0.516508	1.0462	0.0451646	coarse	＞8	ammonium fertilizer	≤100	C2H2	60%-80%	≤20
Yang et al., 2021	1.5	0.7002	-0.356389	1.4548	0.374868	0.7904	-0.235216	1.167	0.154436	coarse	＞8	ammonium fertilizer	≤100	1-octyne	60%-80%	≤20
Yang et al., 2021	1.5	0.7905	-0.23509	1.0427	0.0418135	0.7418	-0.298676	3.9933	1.38462	fine	≤6	ammonium fertilizer	≤100	DMPP	60%-80%	≤20
Yang et al., 2021	1.5	0.6463	-0.436491	1.0145	0.0143959	0.704	-0.350977	50.0538	3.9131	fine	≤6	ammonium fertilizer	≤100	C2H2	60%-80%	≤20
Yang et al., 2021	1.5	0.9205	-0.0828383	1.0101	0.0100493	0.6751	-0.392894	4.3373	1.46725	fine	≤6	ammonium fertilizer	≤100	1-octyne	60%-80%	≤20
Zhang et al., 2019	2			1.0375	0.036814	0.696	-0.362406	0.9623	-0.038429	coarse	≤6	urea	100＜≤150	DMPP		≤20	20.12
Li et al., 2019b	2	0.784	-0.243346	1.2728	0.241219	0.6801	-0.385515	1.058	0.0563803		6＜≤8	urea	＞150	DCD	≥80%	20＜≤25	25.8
Li et al., 2019b	2	0.217	-1.52786	1.3863	0.326638	0.4724	-0.749929	1.2237	0.201879		6＜≤8	urea	＞150	DMPP	≥80%	20＜≤25	25.8
Mao et al., 2016	1.5	0.46	-0.776529	2.0566	0.721054	0.5225	-0.64913	0.6133	-0.488901	fine	≤6	urea	＞150	DMPP		20＜≤25	43.7
Mao et al., 2016	1.5	0.46	-0.776529	2.0868	0.735632	0.5016	-0.689952	0.6305	-0.461242	fine	≤6	urea	＞150	DMPP		20＜≤25	43.7
Mao et al., 2016	1.5	0.72	-0.328504	2.1489	0.764956	0.7131	-0.338134	0.7238	-0.32324	fine	≤6	urea	＞150	DCD		20＜≤25	43.7
Mao et al., 2016	1.5	0.59	-0.527633	2.2915	0.829207	0.6304	-0.461401	1.0114	0.0113355	fine	≤6	urea	＞150	DCD		20＜≤25	43.7
Yang et al., 2012	1.5			3.45	1.23837	0.2887	-1.24237				≤6	urea	＞150	DCD	40%-60%	20＜≤25
Yang et al., 2012	1.5			3.55	1.26695	0.4578	-0.781323				≤6	urea	＞150	DCD	40%-60%	20＜≤25
Huang et al., 2019	1.5			1.466	0.382538	0.9321	-0.0703152			fine	6＜≤8	ammonium fertilizer	＞150	DCD	40%-60%	>25	38.6176
Huang et al., 2019	1.5			1.6837	0.520994	0.9081	-0.0964008			fine	6＜≤8	ammonium fertilizer	＞150	C2H2	40%-60%	>25	38.6176
Lan et al., 2019	2	0.2698	-1.31007	3.6868	1.30476	0.8249	-0.192493	1.1773	0.163224	fine	≤6	urea	＞150	DMPP	40%-60%	20＜≤25	22.55
Lan et al., 2019	2	0.3333	-1.09871	4.2498	1.44687	0.8384	-0.17626	1.1952	0.178314	fine	≤6	both	＞150	DMPP	40%-60%	20＜≤25	22.55
Lan et al., 2019	2	0.9554	-0.0456252	3.5383	1.26365	0.8023	-0.220273	1.1159	0.109661	fine	≤6	both	＞150	DMPP	40%-60%	20＜≤25	22.55
Shi et al., 2011	2			4.982	1.60583	0.0672	-2.70008			coarse	＞8	urea	＞150	DMPP	40%-60%	20＜≤25	17.9
Shi et al., 2011	2			5.4287	1.6917	0.0882	-2.42815			coarse	＞8	urea	＞150	DMPP	40%-60%	20＜≤25	17.9
Shi et al., 2011	2			5.8754	1.77077	0.0724	-2.62555			coarse	＞8	urea	＞150	DMPP	40%-60%	20＜≤25	17.9
Yang et al., 2013	1.5			1.0793	0.0763127	0.2909	-1.23478			coarse	＞8	urea	＞150	DMPP	40%-60%	>25	17.7
Yang et al., 2013	1.5			1.0879	0.0842492	0.2868	-1.24897			coarse	＞8	urea	＞150	DMPP	40%-60%	>25	17.7
Yang et al., 2013	1.5			1.0707	0.0683126	0.3133	-1.16059			coarse	＞8	urea	＞150	DMPP	40%-60%	>25	17.7
Gao et al., 2019	1.5	0.8647	-0.145373	1.2508	0.223783					coarse	6＜≤8	urea	＞150	DCD	≤40%	20＜≤25	20.6
Gao et al., 2019	1.5	0.9584	-0.0424901	0.9424	-0.0593255					coarse	6＜≤8	urea	＞150	DCD	≤40%	20＜≤25	20.6
Gao et al., 2019	1.5	0.9584	-0.0424901	1.1146	0.108496					coarse	6＜≤8	urea	＞150	DCD	≤40%	20＜≤25	20.6
Gao et al., 2019	1.5	0.823	-0.194799	1.4188	0.349811					coarse	6＜≤8	urea	＞150	DMPP	≤40%	20＜≤25	20.6
Gao et al., 2019	1.5	0.9792	-0.0210194	1.0786	0.0756639					coarse	6＜≤8	urea	＞150	DMPP	≤40%	20＜≤25	20.6
Gao et al., 2019	1.5	0.493	-0.707246	0.6601	-0.415364					coarse	6＜≤8	urea	＞150	DCD	40%-60%	20＜≤25	20.6
Gao et al., 2019	1.5	0.441	-0.81871	0.7033	-0.351972					coarse	6＜≤8	urea	＞150	DCD	40%-60%	20＜≤25	20.6
Gao et al., 2019	1.5	0.443	-0.814186	0.5734	-0.556172	0.8314	-0.184644	1.0254	0.0250828	coarse	6＜≤8	urea	＞150	DCD	40%-60%	20＜≤25	20.6
Gao et al., 2019	1.5	0.4406	-0.819618	1.2884	0.253401					coarse	6＜≤8	urea	＞150	DMPP	40%-60%	20＜≤25	20.6
Gao et al., 2019	1.5	0.4587	-0.779359	1.2317	0.208395	0.6902	-0.370774	1.7564	0.563266	coarse	6＜≤8	urea	＞150	DMPP	40%-60%	20＜≤25	20.6
Gao et al., 2019	1.5	0.901	-0.10425	0.698	-0.359536					coarse	6＜≤8	urea	＞150	DCD	≥80%	20＜≤25	20.6
Gao et al., 2019	1.5	0.889	-0.117658	1.302	0.263902					coarse	6＜≤8	urea	＞150	DCD	≥80%	20＜≤25	20.6
Gao et al., 2019	1.5	0.848	-0.164875	0.5253	-0.643786					coarse	6＜≤8	urea	＞150	DCD	≥80%	20＜≤25	20.6
Gao et al., 2019	1.5	0.971	-0.0294288	1.6364	0.492499					coarse	6＜≤8	urea	＞150	DMPP	≥80%	20＜≤25	20.6
Gao et al., 2019	1.5	0.661	-0.414001	0.448	-0.802962					coarse	6＜≤8	urea	＞150	DMPP	≥80%	20＜≤25	20.6
Wang et al., 2021	1.5	0.785	-0.242072	0.2419	-1.41923			0.0716	-2.63666		＞8	urea	＞150	DCD	60%-80%	20＜≤25	14.32
Wang et al., 2021	1.5	0.7951	-0.229287	0.639	-0.447851			0.9184	-0.0851223		＞8	urea	＞150	nitrapyrin	60%-80%	20＜≤25	14.32
shi et al., 2017	2			5.27	1.66203	0.91	-0.0943107	n.s	n.s	medium	6＜≤8	ammonium fertilizer	100＜≤150	DMPP	40%-60%	20＜≤25	17
shi et al., 2017	2			2.36	0.858662	0.9	-0.105361	1.01	0.00995033	coarse	6＜≤8	ammonium fertilizer	100＜≤150	DMPP	40%-60%	20＜≤25	40
shi et al., 2017	2			1.92	0.652325	0.86	-0.150823	n.s	n.s	fine	＞8	ammonium fertilizer	100＜≤150	DMPP	40%-60%	20＜≤25	15
shi et al., 2017	2			0.94	-0.0618754	0.9	-0.105361	n.s	n.s	medium	≤6	ammonium fertilizer	100＜≤150	DMPP	40%-60%	20＜≤25	60
shi et al., 2017	2			1.16	0.14842	0.93	-0.0725707	0.9	-0.105361	coarse	≤6	ammonium fertilizer	100＜≤150	DMPP	40%-60%	20＜≤25	100
shi et al., 2017	2			1.07	0.0676586	0.89	-0.116534	n.s	n.s	medium	≤6	ammonium fertilizer	100＜≤150	DMPP	40%-60%	20＜≤25	40
shi et al., 2016b	1.5			1.09	0.0861777	0.79	-0.235722	1.02	0.0198026	coarse	≤6	ammonium fertilizer	100＜≤150	DMPP	40%-60%	20＜≤25	59.6
shi et al., 2016b	1.5			1.04	0.0392207	n.s.	n.s	1.58	0.457425	coarse	≤6	ammonium fertilizer	100＜≤150	DMPP	40%-60%	20＜≤25	52.7
shi et al., 2016b	1.5			0.98	-0.0202027	0.87	-0.139262	1.19	0.173953	coarse	6＜≤8	ammonium fertilizer	100＜≤150	DMPP	40%-60%	20＜≤25	73
shi et al., 2016b	1.5			0.96	-0.040822	4.8	1.56862	0.1	-2.30259	medium	6＜≤8	ammonium fertilizer	100＜≤150	DMPP	40%-60%	20＜≤25	53.3
shi et al., 2016b	1.5			0.95	-0.0512933	0.93	-0.0725707	0.72	-0.328504	medium	≤6	ammonium fertilizer	100＜≤150	DMPP	40%-60%	20＜≤25	26.1
shi et al., 2016b	1.5			0.95	-0.0512933	1.33	0.285179	0.69	-0.371064	coarse	6＜≤8	ammonium fertilizer	100＜≤150	DMPP	40%-60%	20＜≤25	36.7
shi et al., 2016b	1.5			1.15	0.139762	0.93	-0.0725707	1.22	0.198851	coarse	6＜≤8	ammonium fertilizer	100＜≤150	DMPP	40%-60%	20＜≤25	31.1
shi et al., 2016b	1.5			0.82	-0.198451	1.21	0.19062	0.93	-0.0725707	coarse	6＜≤8	ammonium fertilizer	100＜≤150	DMPP	40%-60%	20＜≤25	17.3
Torralbo et al., 2017	1.5	0.23	-1.46968	1.21	0.19062	1.54	0.431782	1.09	0.0861777	medium	＞8	ammonium fertilizer	100＜≤150	DMPP	≤40%	≤20	29
Torralbo et al., 2017	1.5	0.04	-3.21888	1.16	0.14842	2.37	0.86289	1.31	0.270027	medium	＞8	ammonium fertilizer	100＜≤150	DMPSA	≤40%	≤20	29
Torralbo et al., 2017	1.5	0.02	-3.91202	0.83	-0.18633	0.26	-1.34707	0.91	-0.0943107	medium	＞8	ammonium fertilizer	100＜≤150	DMPP	≥80%	≤20	29
Torralbo et al., 2017	1.5	0.21	-1.56065	0.75	-0.287682	0.34	-1.07881	0.72	-0.328504	medium	＞8	ammonium fertilizer	100＜≤150	DMPSA	≥80%	≤20	29
Hink et al., 2018	1.5	0.256	-1.36258	1.07	0.0676586	1.55	0.438255	4.13	1.41828	coarse	6＜≤8	urea	≤100	1-octyne	40%-60%	>25	101.72-110.36
